# Supplementary material for: Prosthetic graft replacement of a large subclavian aneurysm in a child with Loeys–Dietz syndrome: a case report
Source: Eur Heart J Case Rep. 2020 Aug 23;4(5):1–4. doi: 10.1093/ehjcr/ytaa163 (PMC7649448; doi:10.1093/ehjcr/ytaa163)
Supplement: ytaa163_Supplementary_Data [file ytaa163_supplementary_data.zip]

Archive with 2 entries (1 files):
- ytaa163_Supplementary_Data/
- ytaa163_Supplementary_Data/Slides iv_01052020.pptx
